# Supplementary material for: Slow Invaders Going Fast: New Data of Exotic Slugs (Gastropoda: Eupulmonata) From Spain
Source: Ecol Evol. 2025 May 14;15(5):e71306. doi: 10.1002/ece3.71306 (PMC12078763; doi:10.1002/ece3.71306)
Supplement: Supplementary file 1 — Appendix S1. [file ECE3-15-e71306-s001.xlsx]

## Sheet: Ambigolimax parvipenis
Scientific name	Accesión Number	Location	Reference
Ambigolimax parvipenis	PQ327557	Surroundings of «Plaza de la Poesía» at the Gran Bulevar ‘El Vasco’ shopping centre, Oviedo, Principality of Asturias, Spain	This study
Ambigolimax parvipenis	PQ327558	Surroundings of «Plaza de la Poesía» at the Gran Bulevar ‘El Vasco’ shopping centre, Oviedo, Principality of Asturias, Spain	This study
Ambigolimax parvipenis	PQ563291	Gardens of «El Cristo Medical Centre», Oviedo, Principality of Asturias, Spain	This study
Ambigolimax parvipenis	PQ563292	Gardens of «El Cristo Medical Centre», Oviedo, Principality of Asturias, Spain	This study
Ambigolimax parvipenis	PQ563293	Surroundings of «Plaza Longoria Carbajal», Oviedo, Principality of Asturias, Spain	This study
Ambigolimax parvipenis	PQ563294	Surroundings of «Plaza de la Poesía» at the Gran Bulevar ‘El Vasco’ shopping centre, Oviedo, Principality of Asturias, Spain	This study
Lehmannia nyctelia	KF894237	South Devon, United Kingdom	Rowson et al, 2014
Lehmannia nyctelia	KF894238	South Devon, United Kingdom	Rowson et al, 2014
Lehmannia nyctelia	KF894251	Lanarkshire, United Kingdom	Rowson et al, 2014
Lehmannia nyctelia	KF894253	Lanarkshire, United Kingdom	Rowson et al, 2014
Lehmannia nyctelia	KF894254	Lanarkshire, United Kingdom	Rowson et al, 2014
Lehmannia nyctelia	KF894302	South Devon, United Kingdom	Rowson et al, 2014
Lehmannia nyctelia	KF894303	South Devon, United Kingdom	Rowson et al, 2014
Lehmannia nyctelia	KF894333	Glamorgan, United Kingdom	Rowson et al, 2014
Lehmannia sp.	MF982922	Deleitosa, Cáceres, Spain (30 S 290179 4388587)	Gómez‐Rodríguez et al, 2018
Lehmannia sp.	MF982923	Deleitosa, Cáceres, Spain (30 S 290179 4388587)	Gómez‐Rodríguez et al, 2018
Lehmannia sp.	MF982924	Deleitosa, Cáceres, Spain (30 S 290179 4388587)	Gómez‐Rodríguez et al, 2018
Lehmannia sp.	MF982925	Deleitosa, Cáceres, Spain (30 S 290179 4388587)	Gómez‐Rodríguez et al, 2018
Lehmannia sp.	MF982927	Deleitosa, Cáceres, Spain (30 S 290179 4388587)	Gómez‐Rodríguez et al, 2018
Lehmannia sp.	MF982928	Deleitosa, Cáceres, Spain (30 S 290179 4388587)	Gómez‐Rodríguez et al, 2018
Lehmannia sp.	MF982929	Deleitosa, Cáceres, Spain (30 S 290179 4388587)	Gómez‐Rodríguez et al, 2018
Lehmannia sp.	MF982931	Deleitosa, Cáceres, Spain (30 S 290179 4388587)	Gómez‐Rodríguez et al, 2018
Lehmannia sp.	MF983018	Serra da Estrela, Guarda District, Portugal (29 T 622467 4468371)	Gómez‐Rodríguez et al, 2018
Lehmannia sp.	MF983019	Serra da Estrela, Guarda District, Portugal (29 T 622467 4468371)	Gómez‐Rodríguez et al, 2018
Lehmannia sp.	MF983020	Serra da Estrela, Guarda District, Portugal (29 T 622467 4468371)	Gómez‐Rodríguez et al, 2018
Lehmannia sp.	MF983022	Serra da Estrela, Guarda District, Portugal (29 T 622467 4468371)	Gómez‐Rodríguez et al, 2018
Lehmannia sp.	MF983023	Serra da Estrela, Guarda District, Portugal (29 T 622467 4468371)	Gómez‐Rodríguez et al, 2018
Lehmannia sp.	MF983024	Serra de Monchique, Faro District, Portugal (29 S 588977 4095340)	Gómez‐Rodríguez et al, 2018
Lehmannia sp.	MF983026	Serra de Monchique, Faro District, Portugal (29 S 588977 4095340)	Gómez‐Rodríguez et al, 2018
Ambigolimax nyctelius	MG747671	Court of Sciences, UCLA campus, Westwood, Los Angeles, Los Angeles County, USA	Vendetti et al, 2019
Ambigolimax nyctelius	MG747672	Mildred E. Mathias Botanical Garden, UCLA campus, Westwood, Los Angeles, Los Angeles County, USA	Vendetti et al, 2019
Ambigolimax nyctelius	MG747673	Portola Plaza, UCLA campus, Westwood, Los Angeles, Los Angeles County, USA	Vendetti et al, 2019
Ambigolimax nyctelius	MG747675	Coldwater Canyon Park, Beverly Hills, Los Angeles County, USA	Vendetti et al, 2019
Ambigolimax nyctelius	MG747677	Coldwater Canyon Park, Beverly Hills, Los Angeles County, USA	Vendetti et al, 2019
Ambigolimax nyctelius	MG747679	Court of Sciences, UCLA campus, Westwood, Los Angeles, Los Angeles County, USA	Vendetti et al, 2019
Ambigolimax nyctelius	MG747680	Coldwater Canyon Park, Beverly Hills, Los Angeles County, USA	Vendetti et al, 2019
Ambigolimax nyctelius	MG747682	Between North El Molino Ave and East Penn St., Pasadena, Los Angeles County, USA	Vendetti et al, 2019
Ambigolimax nyctelius	MG747683	Near La Kretz Hall and Ferguson Courtyard, California State University, Los Angeles, Los Angeles, Los Angeles County, USA	Vendetti et al, 2019
Ambigolimax nyctelius	MG799133	Near Forest Lawn Dr., Griffith Park, Los Angeles, Los Angeles County, USA	Vendetti et al, 2019
Ambigolimax nyctelius	MG799134	Casa Verdugo Adobe, 2211 Bonita Drive, Glendale, Los Angeles County, USA	Vendetti et al, 2019
Ambigolimax nyctelius	MG799135	near cross streets of Canyon Vista Drive and Frontenac Ave., Los Angeles, Los Angeles County, USA	Vendetti et al, 2019
Ambigolimax nyctelius	MG799136	near cross streets of Canyon Vista Drive and Frontenac Ave., Los Angeles, Los Angeles County, USA	Vendetti et al, 2019
Ambigolimax nyctelius	MG799137	near cross streets of Cashmere and Montana, Los Angeles, Los Angeles County, USA	Vendetti et al, 2019
Ambigolimax nyctelius	MG799138	off of Wyton Drive near Dalehurst, Westwood, Los Angeles, Los Angeles County, USA	Vendetti et al, 2019
Ambigolimax nyctelius	MG799139	Barnes Park, Monterey Park, Los Angeles County, USA	Vendetti et al, 2019
Ambigolimax nyctelius	MG799140	Between Bonsallo Ave and South Hoover St., Gardena, Los Angeles County, USA	Vendetti et al, 2019
Ambigolimax nyctelius	MG856342	Horticultural garden, Arcata, Humboldt County, California, USA	Vendetti et al, 2019

## Sheet: Boettgerilla pallens
Scientific name	Accesión Number	Location	Reference
Boettgerilla pallens	PQ327549	Atlantic Botanical Garden of Gijón, ‘Endemic, rare and threatened plants area’, Gijón, Principality of Asturias, Spain	This study
Boettgerilla pallens	KF849344	San Mateo, California, USA	Mc Donnell et al, 2014
Boettgerilla pallens	KF849345	Eifel Hills, N. Gemund, Beech Forest, Germany	Mc Donnell et al, 2014
Boettgerilla pallens	KF849346	Eifel Hills, N. Gemund, Beech Forest, Germany	Mc Donnell et al, 2014
Boettgerilla pallens	KF849347	No Data (ND) "intercepted specimen"	Mc Donnell et al, 2014
Boettgerilla pallens	KF849348	Gloucestershire, England, United Kingdom	Mc Donnell et al, 2014
Boettgerilla pallens	KF849349	Gloucestershire, England, United Kingdom	Mc Donnell et al, 2014
Boettgerilla pallens	KF894268	Southwest Yorkshire, United Kingdom	Rowson et al, 2014
Boettgerilla pallens	KF894352	Mid Perthshire, United Kingdom	Rowson et al, 2014
Boettgerilla pallens	KP676032	Teopancingo, Puebla, México	Araiza-Gómez et al, 2015
Boettgerilla pallens	MT328809	Garden Center, IslandCity, Oregon, USA	Mc Donnell et al, 2020
Boettgerilla pallens	MT328810	Western University of Health Sciences, Lebanon, Oregon, USA	Mc Donnell et al, 2020
Boettgerilla pallens	MT328811	Villa Catalana, OregonCity, Oregon, USA	Mc Donnell et al, 2020
Boettgerilla pallens	OM003581	Washington, USA	Dodge et al, 2022
Boettgerilla pallens	OM003582	Washington, USA	Dodge et al, 2022
Boettgerilla pallens	OM003583	Washington, USA	Dodge et al, 2022
Boettgerilla pallens	OM003584	Washington, USA	Dodge et al, 2022
